# Supplementary material for: Therapeutic strategy for spinal muscular atrophy by combining gene supplementation and genome editing
Source: Nat Commun. 2024 Jul 24;15:6191. doi: 10.1038/s41467-024-50095-5 (PMC11269569; doi:10.1038/s41467-024-50095-5)
Supplement: Supplementary file 9 — Source Data [file 41467_2024_50095_MOESM9_ESM.zip]

Archive with 5 entries (4 files):
- Source Data files/
- Source Data files/Source Data files _Main Fig NCOMMS-23-37948B.xlsx
- __MACOSX/Source Data files/._Source Data files _Main Fig NCOMMS-23-37948B.xlsx
- Source Data files/Source Data files SupFig NCOMMS-23-37948B.xlsx
- __MACOSX/Source Data files/._Source Data files SupFig NCOMMS-23-37948B.xlsx
