# Supplementary material for: Therapeutic strategy for spinal muscular atrophy by combining gene supplementation and genome editing
Source: Nat Commun. 2024 Jul 24;15:6191. doi: 10.1038/s41467-024-50095-5 (PMC11269569; doi:10.1038/s41467-024-50095-5)
Supplement: Supplementary file 9 — Source Data [file 41467_2024_50095_MOESM9_ESM.zip › Source Data files/Source Data files _Main Fig NCOMMS-23-37948B.xlsx]

## Sheet: Fig1c 1d
	Related to Figure 1c, d
	Spinal cord
	Sample	Sex	AAV	CqGFP	CqGAPDH
	1	Male	AAV9	23.831	14.5713
	2	Male	AAV9	21.2152	14.3608
	3	Male	AAV9	21.9393	14.7886
	4	Male	AAV9	21.9157	14.3497
	5	Male	AAV9	20.535	14.8286
	6	Male	AAV-PHP.eB	18.289	14.4675
	7	Male	AAV-PHP.eB	18.1162	14.5838
	8	Male	AAV-PHP.eB	18.0382	14.3591
	9	Male	AAV-PHP.eB	18.1284	14.4849
	10	Male	AAV-PHP.eB	18.0719	14.4682
	11	Female	AAV9	22.4349	14.7075
	12	Female	AAV9	24.0666	14.6887
	13	Female	AAV9	21.9694	14.6153
	14	Female	AAV9	22.6416	14.4375
	15	Female	AAV9	23.156	14.566
	16	Female	AAV-PHP.eB	17.5466	14.3151
	17	Female	AAV-PHP.eB	17.9118	14.3403
	18	Female	AAV-PHP.eB	18.6894	14.5307
	19	Female	AAV-PHP.eB	18.7773	14.5043
	Liver
	Sample	Sex	AAV	CqGFP	CqGAPDH
	1	Male	AAV9	19.4407	15.417
	2	Male	AAV9	19.7845	15.5671
	3	Male	AAV9	19.444	15.2424
	4	Male	AAV9	19.3913	15.6031
	5	Male	AAV9	19.1501	15.1939
	6	Male	AAV-PHP.eB	21.1715	14.7855
	7	Male	AAV-PHP.eB	21.2177	14.5648
	8	Male	AAV-PHP.eB	20.529	15.0796
	9	Male	AAV-PHP.eB	20.6769	15.4317
	10	Male	AAV-PHP.eB	20.4876	15.5767
	11	Female	AAV9	19.55	15.5563
	12	Female	AAV9	19.4723	15.5524
	13	Female	AAV9	19.6559	15.0483
	14	Female	AAV9	19.5063	15.3085
	15	Female	AAV9	19.4218	15.0846
	16	Female	AAV-PHP.eB	20.5202	15.3507
	17	Female	AAV-PHP.eB	20.5975	15.8214
	18	Female	AAV-PHP.eB	20.3132	15.5318
	19	Female	AAV-PHP.eB	20.3438	15.3259

## Sheet: Fig2c
	Related to Figure 2c

## Sheet: Fig2e
	Related to Figure 2e
	Male
	Untreated	HITI
	1.7	2.6
	3.9	2.7
	3.8	3.2
	3.5	4
	2.9	3.1
	2.5	4.3
	3	4.2
	3.1	3.6
	2.5
	Female
	Untreated	HITI
	1.9	3
	2.3	3.3
	2.5	3.3
	3	2.4
	1.9	3.1
	2.6	2.9
	2.3	2.5
	2.4

## Sheet: Fig2f
	Related to Figure 2f
	Male
	Treatment	Survival (days)
	Untreated-1	15
	Untreated-2	15
	Untreated-3	14
	Untreated-4	14
	Untreated-5	14
	Untreated-6	17
	Untreated-7	17
	Untreated-8	17
	Untreated-9	17
	HITI-1	15
	HITI-2	14
	HITI-3	15
	HITI-4	20
	HITI-5	19
	HITI-6	20
	HITI-7	20
	HITI-8	18
	Female
	Treatment	Survival (days)
	Untreated-1	14
	Untreated-2	15
	Untreated-3	15
	Untreated-4	15
	Untreated-5	12
	Untreated-6	15
	Untreated-7	15
	Untreated-8	16
	HITI-1	14
	HITI-2	19
	HITI-3	16
	HITI-4	19
	HITI-5	18
	HITI-6	15
	HITI-7	17

## Sheet: Fig3f
	Related to Figure 3f
	Muscle weight (mg)
	WT	Hetero	SMA Untreated	SMA HITI	SMA cDNA	SMA DUET
	25.8	30.9	7.7	8	26.2	24.6
	32	29.7	6.2	7	24	26.7
	33.3	38.1	9	7.3	22.1	25.2
	29.1	33.7	14.4	6.9	19.3	26.3
	34.7	27.4	18.6	7.8	17.4	18.2
	41.2	29.2	9.6	8.7	16.8	18.4
	32.2	30.2	10.4		24
	35.1	30.2	5.5		22.6
	28.6	32.3	7.1		16.7
	27	32.4	7.9
	25.6	28.7	6.5
	28.6	35.8	10.1
		25.7	6.5
		26.5	5.6
		36.3	6.1
		31	5.8
		33	5.9
		31.6	5.8

## Sheet: Fig3h
	Related to Figure 3h
	Righting time (sec), Maximam= 30 sec
	Male
	WT	Hetero	SMA Untreated	SMA HITI	SMA cDNA	SMA DUET
	0.26	0.18	11.83	5.21	1.02	0.51
	0.35	0.2	14.53	2.95	1.63	0.96
	0.19	0.28	30	2.62	1.26	0.8
	0.23	0.11	30	30	9.23	1.02
		0.22	30	11.07	30	0.57
		0.36	30	8.85	9.68
		0.19	30	3.13	10.07
		0.25	3.34	3	1.86
			30	3.9	1.13
			7.62	2.51	1.73
			30	2.35	1.34
			4.59		0.58
			30		2.44
					1.09
	Female
	WT	Hetero	SMA Untreated	SMA HITI	SMA cDNA	SMA DUET
	0.3	0.17	30	1.16	0.73	0.44
	0.17	0.28	30	2.96	1.4	0.63
	0.48	0.25	30	3.88	1.48	0.96
	0.31	0.22	30	5.11	1.66	0.65
	0.26	0.56	30	4.15	1.07	5.32
		0.21	30	3.03	7.36	0.25
		0.3	30	3.16		10.13
		0.19		2.09		4.86
		0.19		2.16		4.52
		0.21		2.94		1.97
		0.31				1.09
		0.56				1.8
		0.19				1.08
						0.8

## Sheet: Fig3g
	Related to Figure 3g

## Sheet: Fig5b
	Related to Figure 5b
	Male Body weight (g)
	days	Hetero-1	Hetero-2	Hetero-3	Hetero-4	Hetero-5	Hetero-6	Hetero-7	Hetero-8	cDNA-1	cDNA-2	cDNA-3	cDNA-4	cDNA-5	cDNA-6	cDNA-7	DUET-1	DUET-2	DUET-3	DUET-4
	0	1.2	1.4	1.3	1.4	1.4	1.6	1.3	1.6	0.8	1.5	1.5	1.3	1	1.3	1.5	1.5	1.6	1.5	1.4
	1	1.4	1.7	1.6	1.7	1.9	1.9	1.7	2	1	2	1.9	1.5	1.1	1.1	1.5	1.8	1.9	1.7	1.5
	2	1.9	2.2	2.1	2.2	2.3	2.2	2	2.5	1.2	2.4	2.2	1.7	1.3	1.2	1.5	2.1	2.4	1.8	1.9
	3	2.2	2.4	2.5	2.3	2.7	2.7	2.3	3	1.4	2.9	2.6	2.1	1.6	1.4	1.9	2.7	2.6	2.1	2.2
	4	2.6	3.1	3.1	3	3.2	3.2	3.2	3.8	1.7	3.2	3.3	2.7	2	1.6	2	3	3	2.7	2.8
	5	3.2	3.5	3.7	3.6	4.1	4.1	3.8	4.5	1.9	3.6	3.6	2.8	2.2	2.1	2.5	3.2	3.2	3	3.2
	6	3.6	3.8	4	3.9	4.6	4.4	4.1	5.2	2.2	4.3	4.3	3.3	2.6	2.5	3	3.6	3.6	3.5	3.8
	7	4.3	4.5	4.9	4.5	5	4.8	4.7	5.6	2.5	5.1	5.1	3.7	3.2	2.8	3.4	4	3.8	3.9	4.4
	8	4.5	4.9	4.9	5	5.9	5.5	5.4	6.2	2.9	5.5	5.6	4.2	3.6	3.3	4.1	4.6	4	4.8	5.1
	9	5.1	5.5	5.6	5.6	6.3	6.1	5.7	7.1	3.3	5.8	6	4.7	4.1	3.9	4.8	4.8	4	5	5.4
	10	5.5	5.7	5.6	5.9	6.9	6.2	6.1	7.9	3.9	6.2	6.3	4.9	4.3	4	4.9	5.2	4.4	5.2	5.6
	11	6.1	6.1	6.4	6.6	7.5	7.2	6.4	8.1	4.2	6.6	6.9	5.6	4.9	4.2	5	5.4	4.5	5.7	6.2
	12	6.4	6.4	6.7	6.7	7.9	7.2	7	8.7	4.3	6.9	7.1	6.1	5.4	4.4	5.4	5.6	4.6	5.8	6.9
	13	6.7	6.4	6.6	6.7	8.2	7.3	7.2	9.2	4.5	7	7.5	6.8	6.2	4.6	5.5	5.8	5.4	5.8	7.2
	14	7.1	6.6	7.6	6.9	9.1	8.5	8	9.5	4.7	7.1	7.6	7.6	6.6	4.9	5.7	6.1	5.8	6	7.8
	15	7.5	6.8	7.9	7	9.3	9.1	7.9	9	4.7	7.3	7.7	7.9	7	4.9	5.7	6.3	6.4	6.1	8.2
	16	7.6	7.7	7.9	7	9.2	9.3	8.3	9.1	5	7.6	7.8	7.5	7.1	5.2	5.5	6.4	6.9	6.4	7.9
	17	7.8	8.4	8.3	7.6	9.6	9.9	8.5	9.3	5.1	7	7.7	7.1	7.5	4.8	5.4	6.6	6.9	6.8	7.9
	18	8.1	8.9	8.7	8.3	10	10.3	9.1	9.8	5.2	7	7.7	6.8	7.5	4.7	5.2	6.4	6.6	7.2	7.6
	19	8.2	9.5	9.5	9	10.7	11.5	9.5	10.2	5.4	6.4	7.3	6.6	7.5	4.5	4.9	6.4	6.4	7.2	7.3
	20	8.8	10.5	10.2	9.7	11.3	11.8	10	11.1	5.6	6.3	7.3	6.8	7.2	4.5	4.5	7	6.4	7.3	7.9
	21	9.2	11.3	10.9	10.4	11.8	12.5	11	12	6	6.2	7.4	7.2	7.5	4.8	4.5	7.7	6.5	7.5	8.7
	22	9.5	12.2	11.7	11.4	12.5	13.2	11.5	12.4	6.3	5.8	7.2	7.2	7.9	5.8	5.3	8.1	6.4	8.5	9.3
	23	9.7	13.2	12.7	12.1	13.5	14.1	12.3	13.2	6.8	6.4	7.1	7.9	8.2	6	5.6	8.7	6.3	9.4	9.9
	24	10.9	13.8	13	12.8	14	14.9	13.1	13.7	7	6.5	7.6	7.9	8.7	6.2	5.9	9.5	6.1	9.6	10.6
	25	12.2	14.1	14	13.8	14.7	15.9	13.7	14.5	7.6	6.8	7.8	8.7	9.3	6.7	6.4	10.2	6.3	10.3	11.1
	26	12.4	15.5	14.7	14.4	15.3	16.6	14.2	15.3	7.8	7.3	8.6	9.3	10	7.1	6.6	10.4	7	11	11.6
	27	13.4	16.1	15.6	15.1	16.1	17.4	15	16	8.4	7.2	9.2	9.6	10.6	7.8	7.2	10.7	7.4	11.4	12.4
	28	13.7	17.2	16.1	16.1	16.6	17.5	15.5	16.5	9.1	7.4	9.3	10.3	10.8	8.5	7.7	11.1	8.2	12	13.6
	35	18.4	19.2	19.1	18.5	20.6	21.3	19.5	20.8		7.2	11.8	14.4	14.9	12.4	11.8	12.8	11.1	13.8	14.2
	42	20.3	19.5	19.7	19.3	20.3	21.4	19.7	21.6		7.9	11.8	15.8	16	13	12.1	14.5	12.4	16	15.8
	49	20.7	20.6	20.2	20	19.8	21.6	19.3	22		8.2	11.9	16.9	16	14.3	13.6	17.1	14.5	17.1	16.5
	56	29.3	21.8	21.1	22.5	20	21.2	19.2	23.9		9.8	12.7	16.2	17.7	15.2	14.1	17.1	15.2	17.4	17.3
	63	25.3	22.6	21	22.6	23.5	22.7	19.7	24.3		10.1	12.1	14.7	18.6	16.3	15.2	16.8	14.9	17.9	17.3
	70	25.5	23.2	21.7	24.5	22.1	24.1	20.4	26.5		8.6	10.4		18.9	16.3	15.3	17.1	14.1	18.5	16.3
	77	26.3	24.4	21.5	22.3	24	23.1	22.1	25.4			11.1		18.6	16.7	14.5	17.4	11.4	18.5	17
	84	34.3	25.4	22.3	25.1	24.7	24.4	21.5	26.2					19	16.9	14.9	16.6	12.9	18.3	18.5
	91	28.5	24.9	22.1	26.7	23.3	23.9	21.1	26.4					20.3	18.1	16.5	16.5	14.6	19.4	18.7
	98	29.4	25.2	23.4	24.6	23.5	23.2	22.1	27.7					22.8	19.3	18.3	16.1	15.4	20.9	19
	105	36.2	24.9	24.7	25	24.1	25.7	22.4	29.3					22.1	19.6	18.8	16.4	15.9	21.6	18.7
	112	29.3	26	24.1	25.9	24.7	28	22.3	28.5					22.7	20	18.5	16.3	16.1	21.8	18.9
	119	30.9	27.2	27.4	25.9	24.2	25.8	23.2	28.3					22.9	20.4	18.8	16.6	16.4	22.7	19.4
	126	36.6	29.2	25	26	25.7	27	24.9	32.1					23.2	20.4	18.4	16.8	16.6	22.8	19.6
	133	30	26.8	25	25.2	25.4	25.6	22.9	29.9					23.9	19.8	18.7	16.6	16.8	23.1	19.4
	140	32.4	26.5	25.4	25.3	27.7	26.5	23.2	32.5					24	19.7	19.1	16.5	17.1	23.5	19.7
	147	36.6	26	24.9	24.9	30.4	27.5	23.4	36.6					23.7	19.3	17	16.5	17.1	23.6	19.6
	154	33.5	27.4	25.1	25.3	28.9	29.1	24.8	34.3					24.1	19.2		16.9	17.8	23.5	19.6
	161	34.3	29.4	25.1	25.7	28.4	31.1	23.7	36.4					24.6	20.1			17.2	23.3	19.4
	168	40.1	28.1	24.2	25.5	28.3	28.8	25.2	38.1					23.9				17.3	23.6	19.3
	175		27.8	24.5	25.7	31.4	27.6	24.2	35					22.9				17.8	21.1	19
	182		30.5	28	28.9	29.8	28.8	25.4	35.9									17.8	20.9	10
	189		26.8	25.7	27.7	30	27.1	25.1	35.5									17.3	19.4
	196		26.8	28.2	28	30.9	26.7	27.9	36.9									17.6	19.7
	203		27.2	27.1	28.4	30.9	26.9	28	37.4									17.5	19.4
	210		30.1	27.5	31.2	34.3	26.4	28.5	40.7									17.1	19.3
	217		27.3	27.4	28.3	35.9	27.6	28.3	42										19.6
	224		29.5	30.4	30.5	34.6	26.6	29.2	40.2										20.6
	231		29	30.7	32.2	35.4	25.6	28.9	42.8										20.6
	238		29	29.7	32.9	37.2	26.4	30.4	43										20.9
	245		28.2	29.5	30.1	39	36.7	30	42.1										21
	252		30.6	31.5	32.7	36.6	31.8	30.3	42.9										21.3
	259		28.8	29.2	32.9	37	33.6	29.9	44.4										21.8
	266		28.7	30.3	30.8	38	34.6	33.8	43.7										22.3
	273		28.3	30.3	32.2	38.5	34.2	33.5	44.1										22.8
	280		28.4	29.7	33.7	38.3	34.3	33.3	42.5										22.8
	287		31.4	31.5	32.7	41.4	34.8	33.4	43.8										22.6
	294		32.1	32.8	34.1	42.2	35.2	33.6	44.3										22.4
	301		30.9	31.9	32.7	42.5	36.2	33.8	44.8										22.8
	308		30.4	33.3	34.1	42	34.8	34.5	44.1										22.6
	315		30.4	34.5	34.2	42.5	34.6	34.1	44.2										23.3
	322		28.9	35.2	31.9	43.1	34.8	33.8	44										22.5
	329		29.7	33	31.7	44.5	35.4	34.1	44.2										23.7
	336		34.2	34.1	33.8														22.7
	343		36.5	35.5	31.1														22.4
	350		34	34	31.8														22.1
	357																		21.3
	364																		22
	371																		21
	Female Body weight (g)
	days	Hetero-1	Hetero-2	Hetero-3	Hetero-4	Hetero-5	Hetero-6	Hetero-7	Hetero-8	cDNA-1	cDNA-2	cDNA-3	cDNA-4	cDNA-5	DUET-1	DUET-2	DUET-3	DUET-4	DUET-5	DUET-6	DUET-7	DUET-8
	0	1.2	1.4	1.3	1.4	1.4	1.6	1.3	1.6	1.2	1.3	1.2	1.3	1.3	1.1	0.9	1	1.2	1.4	1.4	1.1	1
	1	1.4	1.7	1.6	1.7	1.9	1.9	1.7	2	1.4	1.6	1.3	1.3	1.2	1.3	1.1	1	1.5	1.6	1.6	1.3	1.1
	2	1.9	2.2	2.1	2.2	2.3	2.2	2	2.5	1.6	1.8	1.6	1.5	1.4	1.3	1.4	1.1	1.7	1.7	1.8	1.4	1.2
	3	2.2	2.4	2.5	2.3	2.7	2.7	2.3	3	2.2	2.1	1.8	1.8	1.8	1.5	1.7	1.3	1.8	1.9	2	1.7	1.4
	4	2.6	3.1	3.1	3	3.2	3.2	3.2	3.8	2.6	2.3	2	2.1	2	1.8	2	1.6	2.1	2.2	2.3	2.1	1.6
	5	3.2	3.5	3.7	3.6	4.1	4.1	3.8	4.5	2.9	2.9	2.5	2.5	2.4	2.2	2.2	1.9	2.7	2.9	2.5	2.3	1.9
	6	3.6	3.8	4	3.9	4.6	4.4	4.1	5.2	3.4	3	2.8	2.9	2.8	2.8	2.5	2	3.3	3.8	2.8	2.8	2.4
	7	4.3	4.5	4.9	4.5	5	4.8	4.7	5.6	3.7	3.4	3.2	3.2	3.4	3.2	2.8	2.5	3.4	3.8	3.4	3.1	2.5
	8	4.5	4.9	4.9	5	5.9	5.5	5.4	6.2	4.3	3.8	3.6	3.6	4	3.6	3.2	2.8	3.8	4.2	3.7	3.9	3.1
	9	5.1	5.5	5.6	5.6	6.3	6.1	5.7	7.1	4.9	4.3	4	3.9	4.4	4.3	3.5	3.3	4.6	5	4	4	3.2
	10	5.5	5.7	5.6	5.9	6.9	6.2	6.1	7.9	5.3	4.4	4.7	4.2	4.7	4.7	3.9	3.6	4.9	5.2	4.4	4.3	3.3
	11	6.1	6.1	6.4	6.6	7.5	7.2	6.4	8.1	5.8	4.9	5.5	4.5	5.2	4.9	4	3.9	5.4	5.6	4.4	4.5	3.6
	12	6.4	6.4	6.7	6.7	7.9	7.2	7	8.7	5.9	5.1	6	4.7	5.7	5.3	4.2	4.2	5.8	5.8	4.7	4.8	4.6
	13	6.7	6.4	6.6	6.7	8.2	7.3	7.2	9.2	6.3	5.3	6.3	5.1	6.4	5.5	4.3	4.7	5.8	6	4.9	4.9	4.1
	14	7.1	6.6	7.6	6.9	9.1	8.5	8	9.5	6.4	5.5	6.8	5.3	7.1	5.9	4.3	4.5	5.9	6.2	5.1	4.9	3.9
	15	7.5	6.8	7.9	7	9.3	9.1	7.9	9	6.8	5.7	7	5.8	7.3	6.3	4.7	4.9	6	6.2	4.8	4.8	4
	16	7.6	7.7	7.9	7	9.2	9.3	8.3	9.1	6.9	5.7	7.3	5.8	7.6	6.8	4.9	5.3	6.3	6.4	4.9	4.6	3.7
	17	7.8	8.4	8.3	7.6	9.6	9.9	8.5	9.3	6.9	5.6	7.9	6	7.9	6.9	5.2	5.6	6.2	6.4	4.8	5.2	4.2
	18	8.1	8.9	8.7	8.3	10	10.3	9.1	9.8	7	6	7.7	5.8	8	7	4.9	5.5	6	6	5	5.8	4.9
	19	8.2	9.5	9.5	9	10.7	11.5	9.5	10.2	6.9	5.9	8.1	5.8	8	7.2	5	5.5	5.8	6	4.7	5.6	4.9
	20	8.8	10.5	10.2	9.7	11.3	11.8	10	11.1	7.2	6.3	8.1	5.7	7.7	7.4	4.9	5.7	5.9	5.7	4.5	5.7	5
	21	9.2	11.3	10.9	10.4	11.8	12.5	11	12	7.5	6.3	8.4	5.7	7.6	7.7	5.3	5.9	5.4	5.5	4.1	5.4	5.2
	22	9.5	12.2	11.7	11.4	12.5	13.2	11.5	12.4	7.7	6.3	8.8	6.2	7.2	8.5	5.4	5.9	5.4	5.5	3.7	6.3	5.8
	23	9.7	13.2	12.7	12.1	13.5	14.1	12.3	13.2	8.2	6.5	9.4	6.8	7.8	9.2	6	6.2	5.5	5.8	4.7	7	6.5
	24	10.9	13.8	13	12.8	14	14.9	13.1	13.7	8.6	6.5	10.2	7.4	8.3	9.7	6.8	6.4	5.9	5.9	4.8	6.9	6.6
	25	12.2	14.1	14	13.8	14.7	15.9	13.7	14.5	8.8	7.6	10.7	7.8	8.3	10.2	6.6	6.9	6.5	7.2	4.5	7.4	6.8
	26	12.4	15.5	14.7	14.4	15.3	16.6	14.2	15.3	8.8	7.8	11	8.3	9.2	11.2	6.5	7.2	6.7	7.6	4.3	7.8	7.4
	27	13.4	16.1	15.6	15.1	16.1	17.4	15	16	9	8.3	11.2	9.1	9.4	11.7	6.5	7.5	7.2	7.9	4	7.9	7.3
	28	13.7	17.2	16.1	16.1	16.6	17.5	15.5	16.5	9.6	8.6	12	9.4	9.6	12.4	6.8	8.3	7.7	8	3.8	8.1	7.5
	35	18.4	19.2	19.1	18.5	20.6	21.3	19.5	20.8	12.1	11.5	14.5	13.4	13.3	15.8	9.3	10.1	8.8	9.5		9.7	10.7
	42	20.3	19.5	19.7	19.3	20.3	21.4	19.7	21.6	12.8	11.8	14.4	14.3	12.4	16	11.1	10.6	8.6	9.4		9.7	11.3
	49	20.7	20.6	20.2	20	19.8	21.6	19.3	22	13.6	11.9	15.4	14.9	13.9	16.4	11.6	10.9	8.2	10.7		10.8	12.2
	56	29.3	21.8	21.1	22.5	20	21.2	19.2	23.9	14.6	13.4	16.5	15.2	14.4	17.8	12.5	11	8.9	11.2		11.2	12.9
	63	25.3	22.6	21	22.6	23.5	22.7	19.7	24.3	14.5	11.6	17.2	15.4	15	18.7	13.4	10	8.9	10.5		10.7	13.5
	70	25.5	23.2	21.7	24.5	22.1	24.1	20.4	26.5	14.2	11.7	17	16.2	13	18.6	13.7	10.7	8	11.5		11.2	14.4
	77	26.3	24.4	21.5	22.3	24	23.1	22.1	25.4	13.6	11.5	18	18.3	13.1	18.7	12.5	11.2		11.8		11.9	14.8
	84	34.3	25.4	22.3	25.1	24.7	24.4	21.5	26.2	14.6	13.5	19.9	18.2	13.9	19.4	12.6	11.8		12.2		12.7	15
	91	28.5	24.9	22.1	26.7	23.3	23.9	21.1	26.4	14.9	13.4	18.8	17.9	15.9	19.1	12.8	12.5		13.1		13	14.8
	98	29.4	25.2	23.4	24.6	23.5	23.2	22.1	27.7	14.9	13.7	19.1	18.3	17.8	19	13.6	13.8		14.3		13.8	15.4
	105	36.2	24.9	24.7	25	24.1	25.7	22.4	29.3	14.7	14.3	20.4	19.9	17.4	19.5	13.4	13.9		16.3		14.4	16.4
	112	29.3	26	24.1	25.9	24.7	28	22.3	28.5	16	15.6	20.9	19.7	17.8	20	14.2	14.1		15.5		14.2	16.3
	119	30.9	27.2	27.4	25.9	24.2	25.8	23.2	28.3	16.8	16.1	20.8	19.4	17	20.2	14.7	14.1		15.5		14.6	16.9
	126	36.6	29.2	25	26	25.7	27	24.9	32.1	17	16.4	20.9	19.7	17.9	19.6	14.6	13.8		15.3		14.1	16.1
	133	30	26.8	25	25.2	25.4	25.6	22.9	29.9	17.4	16.5	21.2	19.7	18.4	19.4	14.7	13.9		16.9		14.6	17
	140	32.4	26.5	25.4	25.3	27.7	26.5	23.2	32.5	18.2	17.2	21.3	21.6	18.3	19.6	15.6	13.8		16.4		13.9	16.7
	147	36.6	26	24.9	24.9	30.4	27.5	23.4	36.6	17.6	16.1	22.9	20	17.9	19.8	15.3	13.6		16.5		14.2	17
	154	33.5	27.4	25.1	25.3	28.9	29.1	24.8	34.3	17.6	16.5	21.5	20.2	18.7	19.9	15.5	13.3		16.4		14	16.9
	161	34.3	29.4	25.1	25.7	28.4	31.1	23.7	36.4	17.3	16.5	22.1	21.9	19.7	19.2	15.5	14		16.2		13.8	16.5
	168	40.1	28.1	24.2	25.5	28.3	28.8	25.2	38.1	14.2	16.2	21.5	19.8	18.5	19.5	15.5	13.9		16.8		13.2	17.2
	175		27.8	24.5	25.7	31.4	27.6	24.2	35	10.5	16.1	23.1	19.8	18.1	19.8	15.6	13.5		17.6		14	16.6
	182		30.5	28	28.9	29.8	28.8	25.4	35.9		17.3	18.5	19.5	18.4	19.2	15.2	14.8		16.8		13.5	16.6
	189		26.8	25.7	27.7	30	27.1	25.1	35.5		16.4	16.7	19.1	17.8	18.8	15.1	14.2		17		13.3	16.8
	196		26.8	28.2	28	30.9	26.7	27.9	36.9		16.8		19.9	18.3		15.5	14.5		17.6		12.9	17.2
	203		27.2	27.1	28.4	30.9	26.9	28	37.4		16.8		20.1	17.2		16.1	14.4		17.2		13.2	17.6
	210		30.1	27.5	31.2	34.3	26.4	28.5	40.7		17.2		20.4	16.7		16.1	14.6		18.6		13.6	17.9
	217		27.3	27.4	28.3	35.9	27.6	28.3	42		17.4		22.3	16.6		15.7	13.8		17.7		13.7	17.8
	224		29.5	30.4	30.5	34.6	26.6	29.2	40.2		16.7		20.4	16.9		15.9	14.4		17.2		10	17.9
	231		29	30.7	32.2	35.4	25.6	28.9	42.8		16.5		22	16.3		16.1	14.5		17.2			17.5
	238		29	29.7	32.9	37.2	26.4	30.4	43		17.2		20.9	15.8		16.3	14.2		17.4			17.8
	245		28.2	29.5	30.1	39	36.7	30	42.1		16.7		19.8	15.6		15.7	13.6		17.7			18
	252		30.6	31.5	32.7	36.6	31.8	30.3	42.9		16.9		22.1	14		16.1	13.9		17.4			18.4
	259		28.8	29.2	32.9	37	33.6	29.9	44.4		14.4		20.2	12.8		16	13.8		17.8			18.1
	266		28.7	30.3	30.8	38	34.6	33.8	43.7				19.2			17	12.9		18.4			18.8
	273		28.3	30.3	32.2	38.5	34.2	33.5	44.1				19.7			15	12.9		18.6			18.6
	280		28.4	29.7	33.7	38.3	34.3	33.3	42.5				18.8			14.8	12.4		18.2			18.6
	287		31.4	31.5	32.7	41.4	34.8	33.4	43.8				18.5				12.3		19			18.8
	294		32.1	32.8	34.1	42.2	35.2	33.6	44.3				17.9				12.4		18			18.2
	301		30.9	31.9	32.7	42.5	36.2	33.8	44.8				18.2				12.6		17.9			18.1
	308		30.4	33.3	34.1	42	34.8	34.5	44.1				18.1				12.7		17.7			17.8
	315		30.4	34.5	34.2	42.5	34.6	34.1	44.2				17.9				12		18.7			18.6
	322		28.9	35.2	31.9	43.1	34.8	33.8	44				18						17.2			18
	329		29.7	33	31.7	44.5	35.4	34.1	44.2				18.2						17.3			19.1
	336		34.2	34.1	33.8								18.2						17			17.5
	343		36.5	35.5	31.1								17.5						17.8			13.7
	350		34	34	31.8								17.5						17.3
	357												18.4						17.3
	364												18.2						17.2
	371												18.2						17.1
	378												19.1						17.3
	385												18						16.6
	392												17						16
	399																		15.4

## Sheet: Fig5f 5g
	Related to 5f and g
	Male
	Treatment	Survival (days)
	Untreated-1	15
	Untreated-2	15
	Untreated-3	14
	Untreated-4	14
	Untreated-5	14
	Untreated-6	17
	Untreated-7	17
	Untreated-8	17
	Untreated-9	17
	HITI-1	15
	HITI-2	14
	HITI-3	15
	HITI-4	20
	HITI-5	19
	HITI-6	20
	HITI-7	20
	HITI-8	18
	cDNA-1	32
	cDNA-2	26
	cDNA-3	20
	cDNA-4	19
	cDNA-5	76
	cDNA-6	84
	cDNA-7	69
	cDNA-8	175
	cDNA-9	164
	cDNA-10	145
	DUET-1	157
	DUET-2	214
	DUET-3	18
	DUET-4	374
	DUET-5	182
	Female
	Treatment	Survival (days)
	Untreated-1	14
	Untreated-2	15
	Untreated-3	15
	Untreated-4	15
	Untreated-5	12
	Untreated-6	15
	Untreated-7	15
	Untreated-8	16
	HITI-1	14
	HITI-2	19
	HITI-3	16
	HITI-4	19
	HITI-5	18
	HITI-6	15
	HITI-7	17
	cDNA-1	176
	cDNA-2	262
	cDNA-3	194
	cDNA-4	25
	cDNA-5	23
	cDNA-6	24
	cDNA-7	400
	cDNA-8	267
	cDNA-9	143
	DUET-1	194
	DUET-2	284
	DUET-3	316
	DUET-4	73
	DUET-5	33
	DUET-6	405
	DUET-7	220
	DUET-8	344
	DUET-9	26
