# Supplementary material for: Therapeutic strategy for spinal muscular atrophy by combining gene supplementation and genome editing
Source: Nat Commun. 2024 Jul 24;15:6191. doi: 10.1038/s41467-024-50095-5 (PMC11269569; doi:10.1038/s41467-024-50095-5)
Supplement: Supplementary file 9 — Source Data [file 41467_2024_50095_MOESM9_ESM.zip › Source Data files/Source Data files SupFig NCOMMS-23-37948B.xlsx]

## Sheet: FigS2b
	Related to Figure S2b
	Male Body weight (g)
	days	KO untreated-1	KO untreated-2	KO untreated-3	KO untreated-4	HITI-1	HITI-2	HITI-3	HITI-4	HITI-5
	0	1.5	1.7	1.3	1.4	1.7	1.4	1.2	1.5	1.6
	1	1.8	1.9	1.5	1.7	2	1.9	1.4	1.9	2
	2	2.1	2.4	1.8	2	2.6	2.4	1.6	2.3	2.6
	3	2.6	2.5	2.1	2.3	3	2.9	2.3	3	3.3
	4	3	3	2.5	3.2	3.3	3.5	2.7	3.5	3.7
	5	3.1	3.1	2.9	3.6	3.9	4	3.1	4.3	4.2
	6	3.6	3.4	3.2	3.8	4.4	4.8	3.6	4.7	4.8
	7	3.9	3.8	3.7	3.8	4.4	5.2	3.9	5.1	5.2
	8	4.1	4.2	3.6	3.8	4.7	5.5	4.3	5.5	5.6
	9	4.3	3.9	3.5	4.1	4.8	5.8	4.6	5.7	6
	10	3.9	4	3.6	4.2	4.6	5.5	4.2	5.4	5.7
	11	3.7	3.7	3.3	3.9	4.3	5.1	3.8	5.3	5.3
	12	3.4	3.4	3.1	3.6	4.1	4.7	3.6	5.1	4.9
	13	3.3	3.3	2.8	3.2	3.5	4.3	3.2	4.6	4.5
	14	3	3.1	2.5	2.9	3.4	4	3.1	4.3	4
	15						3.8	3	4	3.9
	16						3.6	2.8	3.8	3.6
	17						3.2	2.5	3.5	3.2
	18						3	2.3	3.2	3
	19						2.8		2.9	2.8
	Female Body weight (g)
	days	KO untreated-1	KO untreated-2	KO untreated-3	KO untreated-4	HITI-1	HITI-2	HITI-3	HITI-4	HITI-5	HITI-6	HITI-7	HITI-8
	0	1.1	1.1	1.4	1	1.6	1	1.1	1.3	1.5	1.4	1.4	1.4
	1	1.7	1.2	1.6	1.2	1.8	1.1	1.2	1.6	1.8	1.8	1.6	1.6
	2	2	1.5	1.9	1.3	2	1.3	1.3	2.1	2.3	2.1	1.9	2
	3	2.3	1.8	2.2	1.4	2.1	1.4	1.4	2.5	2.6	2.8	2.2	2.2
	4	2.6	1.9	2.5	1.6	2.4	1.5	1.5	2.8	2.9	3	2.9	3.2
	5	2.9	1.9	3	1.7	2.9	1.8	1.7	3.2	3.2	3.5	2.7	2.9
	6	3.3	2.2	3.5	1.9	3.1	2.1	1.9	3.3	3.7	3.9	3.1	3.2
	7	3.5	2.2	3.6	2.1	3.6	2.3	2.2	3.6	4	4.2	3.2	2.7
	8	3.7	2.2	3.8	2.1	3.6	2.8	2.4	3.8	4.4	4.6	3.2	3.7
	9	3.6	2.1	3.9	2.5	3.6	3	2.6	4.1	4.7	4.6	3.4	3.8
	10	3.5		3.9	2.5	3.4	3.1	2.9	4.1	4.4	4.5	3.1	3.9
	11	3.3		3.6	2.5	3.3	3.1	2.9	3.7	4	4.2	2.9	3.5
	12	2.8		3.2	2.6	2.9	3	2.7	3.2	3.9	3.9	2.8	3.5
	13	2.6			2.5	2.8	2.8	2.7	3.1	3.6	3.5	2.4	3.2
	14					2.6			3	3.4	3.3	2.3	3.1
	15								2.7	3	3		2.8
	16								2.4	2.8	2.9		2.6
	17									2.6	2.4
	18									2.3

## Sheet: FigS2c
	Related to FigureS2c
	Weight (g) at P0.5 (Untreated mice)
	Male				Female
	WT	Hetero	SMA		WT	Hetero	SMA
	1.3	1.1	0.8		1.3	0.9	1.1
	1.4	0.9	0.8		1.2	1.5	1.2
	1.5	1.2	1.3		1.5	1.2	1.3
	1.5	1.2	1.4		1.2	1.5	0.9
	1.6	0.9	1.3		1.1	1.3	1.1
	1.6	1.5	1.5		1.2	1.3	1.2
	1.5	1.5	1.1		1.5	1.5	1.4
	1.3	1.2	1.4		1.6	1.6	1.3
	1.1	1.5	1.5		1.1	1.5	1.3
	1.2	1.4	1.5		1.5	1.6	1.1
	1.6	1.5	1.5		1.4	1.7	1
	1.4	1.4	1.5		1.4	1.5	1.2
	1.8	1.5	1.4		1.3	1.5	1
	1.3	1.4	1.3		1.4	1.5	1.4
	1.3	1.5	1		1.5	1.4	1.2
	1.5	1.6	1.3		1.4	1.5	1
	1.4	1.7	1.5		1.4	1.4	1.1
	1.2	1.2	1.7		1.3	1.6	1
	1.7	1.7	1.2		1.5	1.4	1.2
	1.4	1.2	1.5		1.4	1.2	1.3
	1.3	1.3	1.6		1.3	1.6	1.6
	1.6	1.4	1.2		1.2	0.9	1.3
	1.4	1.6	1.2		1.2	0.8	1
	1.5	1.5	1.4			1.1	1.3
	1.5	1.4	1.4			1.4	1.4
	1.4	1.4	1.4			1.3	1.4
	1.8	1.5	1.4			1.5	1.4
		1.4	1.1			1.5	1.1
		1.4				1.2	1.4
		1.8				1.2	1.5
		1.6				1.4	1.3
		1.6				1.2
		1.7				1.2
		1.2				1.4
		1.2				1.3
		1.4				1.5
		1.5				0.9
		1.4

## Sheet: FigS3f
	Related to Figure S3f
	Heart weight (mg)
	WT	Hetero	SMA Untreated	SMA HITI	SMA cDNA	SMA DUET
	50.4	44	11.6	13.7	37.1	46.2
	45.6	45.2	13.9	19.3	44.5	36.7
	41.8	46.5	11.3	17.2	44	44.2
	43.7	43.6	14.1		38.6	40.3
		43.9	18.3		36.3	44.7
		48	17.7		23
		50.4
		49.7

## Sheet: FigS4d
	Related to Figure S4d
	Gtse
	Hetero	KO	HITI	cDNA	DUET
	1.06	5.65	8.02	4.25	2.47
	0.69	6.56	7.74	2.96	2.06
	1.37	6.03	9.55	3.36	2.76
		8.42
		7.7
		6.88
	Ccng1
	Hetero	KO	HITI	cDNA	DUET
	0.83	1.3	0.661717	0.264313	0.232434
	0.94	1.3	0.951613	0.56377	0.314671
	1.29	1.11	1.15565	0.787714	0.89301
		1.41
		1.15
		1.11
	Perp
	Hetero	KO	HITI	cDNA	DUET
	0.92	6.28	4.22977	2.37	1.99
	0.96	4.93	5.5732	1.42	1.49
	1.13	4.47	7.835	1.69	1.35
		6.29
		9.17
		5.32
	Sesn1
	Hetero	KO	HITI	cDNA	DUET
	0.96	1.41	0.954976	0.98	0.77
	0.9	1.52	1.25197	0.7	0.64
	1.16	1.41	2.54397	0.82	0.93
		1.53
		2.17
		1.53

## Sheet: FigS5bcd
	Related to Figure S5b
	Ambulatory distance
	Hetero	cDNA	DUET
	11461.5	6091.69	7389.48
	7463.66	7944.65	9003.12
	8622.59	5481.01	7291.82
	10600	9814	6305.49
	Related to Figure S5c
	Ambulatory time
	Hetero	cDNA	DUET
	657.75	439.9	469.25
	491	516.75	546.45
	553.1	360.35	487.2
	645.5	584.55	417.55
	Related to Figure S5d
	Resting time
	Hetero	cDNA	DUET
	553.7	756.5	918.7
	664.9	818.65	806.15
	532.65	1059.15	638.35
	236.2	618.25	745.8

## Sheet: FigS6bc
	Related to Figure S6b
	Spinal cord
	Exogenous mSmn1
	Untreated	cDNA-treated	cDNA-treated
	2weeks old	2weeks old	1year old
	0	1.67813	0.0821455
	0	1.03257	0.3598
	0	1.21279	0.377444
	0	0.475849	0.471291
	0
	0
	0
	Related to Figure S6c
	Liver
	Exogenous mSmn1
	Untreated	cDNA-treated	cDNA-treated
	2weeks old	2weeks old	1year old
	0	0.612712	0.0605141
	0	0.842213	0.306023
	0	0.814337	0.0107297
	0	2.05065	0.0764216
		1.16045
